# Supplementary material for: User Experience Evaluation of Upper Limb Rehabilitation Robots: Implications for Design Optimization: A Pilot Study
Source: Sensors (Basel). 2023 Nov 6;23(21):9003. doi: 10.3390/s23219003 (PMC10647564; doi:10.3390/s23219003)
Supplement: Supplementary file 1 [file sensors-23-09003-s001.zip]

Archive with 1 entries (1 files):
- sensors-2561668-supplementary.pdf
